# Supplementary material for: Two new species of the genus Opopaea (Araneae, Oonopidae) from Myanmar
Source: Zookeys. 2020 Mar 9;917:51–61. doi: 10.3897/zookeys.917.48924 (PMC7076069; doi:10.3897/zookeys.917.48924)
Supplement: XML Treatment for Opopaea kanpetlet [file zookeys.917.48924-treatment1.xml]

<!DOCTYPE tp:taxon-treatment
  PUBLIC "-//TaxonX//DTD Taxonomic Treatment Publishing DTD v0 20100105//EN" "tax-treatment-NSO.dtd">
<tp:taxon-treatment xmlns:tp="http://www.plazi.org/taxpub"><tp:treatment-meta><kwd-group><label>Taxon classification</label><kwd><named-content xmlns:xlink="http://www.w3.org/1999/xlink" content-type="kingdom">Animalia</named-content></kwd><kwd><named-content xmlns:xlink="http://www.w3.org/1999/xlink" content-type="order">Araneae</named-content></kwd><kwd><named-content xmlns:xlink="http://www.w3.org/1999/xlink" content-type="family">Oonopidae</named-content></kwd></kwd-group><mixed-citation publication-type="journal"><person-group><name><surname>Tong</surname><given-names>Yanfeng</given-names></name><name><surname>Chen</surname><given-names>Zengliang</given-names></name><name><surname>Li</surname><given-names>Shuqiang</given-names></name></person-group><article-title>Two new species of the genus <italic><tp:taxon-name><tp:taxon-name-part taxon-name-part-type="genus" reg="Opopaea">Opopaea</tp:taxon-name-part></tp:taxon-name></italic> (<tp:taxon-name><tp:taxon-name-part taxon-name-part-type="order">Araneae</tp:taxon-name-part></tp:taxon-name>, <tp:taxon-name><tp:taxon-name-part taxon-name-part-type="family">Oonopidae</tp:taxon-name-part></tp:taxon-name>) from Myanmar</article-title><source>Zookeys</source><day>09</day><month>3</month><year>2020</year><volume>917</volume><fpage>51</fpage><lpage>61</lpage><pub-id pub-id-type="doi">10.3897/zookeys.917.48924</pub-id></mixed-citation></tp:treatment-meta><tp:nomenclature><tp:taxon-name><object-id xmlns:xlink="http://www.w3.org/1999/xlink" content-type="arpha" xlink:type="simple">57DC4A9C-B4DD-5CDD-B759-74C76DF693F9</object-id>
                <tp:taxon-name-part taxon-name-part-type="genus" reg="Opopaea">Opopaea</tp:taxon-name-part>
                <tp:taxon-name-part taxon-name-part-type="species" reg="kanpetlet">kanpetlet</tp:taxon-name-part>
                <object-id xmlns:xlink="http://www.w3.org/1999/xlink" content-type="zoobank" xlink:type="simple">http://zoobank.org/DABDCD9E-6129-4704-A835-E64C97836930</object-id>
              </tp:taxon-name><tp:taxon-authority>Tong &amp; Li</tp:taxon-authority><tp:taxon-status xmlns:xlink="http://www.w3.org/1999/xlink" xlink:type="simple">sp. nov.</tp:taxon-status><xref ref-type="fig" rid="F1">Figures 1</xref><xref ref-type="fig" rid="F2">, 2</xref><xref ref-type="fig" rid="F3">, 3</xref><xref ref-type="fig" rid="F7">, 7A–C</xref></tp:nomenclature><tp:treatment-sec sec-type="type material" id="SECID0EPJAC"><title>Type material.</title><p><bold><italic>Holotype</italic></bold>: ♂ (<named-content xmlns:xlink="http://www.w3.org/1999/xlink" content-type="dwc:institutional_code" xlink:type="simple">IZCAS</named-content> Ar-25098), sifting leaf litter, Myanmar, Chin, Roadside between Kanpetlet and Nat Ma Taung National Park, 003, <named-content xmlns:xlink="http://www.w3.org/1999/xlink" content-type="dwc:verbatimCoordinates" xlink:type="simple"><named-content content-type="geo-json" specific-use="{&#34;type&#34;:&#34;Point&#34;,&#34;coordinates&#34;:[93.928983,21.222083]}" id="NCID0ECKAC" xlink:type="simple">21°13.325'N, 93°55.739'E</named-content></named-content>, 2942 m, 30.IV.2017, Wu J &amp; Chen Z. <bold><italic>Paratypes</italic></bold>: 2♀ (<named-content xmlns:xlink="http://www.w3.org/1999/xlink" content-type="dwc:institutional_code" xlink:type="simple">IZCAS</named-content> Ar-25099, 25100), same data as holotype; 1♂ (<named-content xmlns:xlink="http://www.w3.org/1999/xlink" content-type="dwc:institutional_code" xlink:type="simple">IZCAS</named-content> Ar-25101), 3♀ (<named-content xmlns:xlink="http://www.w3.org/1999/xlink" content-type="dwc:institutional_code" xlink:type="simple">IZCAS</named-content> Ar-25102, 25103, 25104), sifting leaf litter, Myanmar, Chin, near 16.5 km of the roadside between Kanpetlet and Nat Ma Taung National Park, 002, <named-content xmlns:xlink="http://www.w3.org/1999/xlink" content-type="dwc:verbatimCoordinates" xlink:type="simple"><named-content content-type="geo-json" specific-use="{&#34;type&#34;:&#34;Point&#34;,&#34;coordinates&#34;:[93.268750,21.219917]}" id="NCID0E3KAC" xlink:type="simple">21°13.195'N, 93°16.125'E</named-content></named-content>, 2789 m, 30.IV.2017, Wu J &amp; Chen Z.</p></tp:treatment-sec><tp:treatment-sec sec-type="etymology" id="SECID0EBLAC"><title>Etymology.</title><p>The specific name is a noun in apposition taken from the type locality.</p></tp:treatment-sec><tp:treatment-sec sec-type="diagnosis" id="SECID0EGLAC"><title>Diagnosis.</title><p>The new species is similar to <italic><tp:taxon-name><tp:taxon-name-part taxon-name-part-type="genus" reg="Opopaea">Opopaea</tp:taxon-name-part> <tp:taxon-name-part taxon-name-part-type="species" reg="tumida">tumida</tp:taxon-name-part></tp:taxon-name></italic> Tong &amp; Li, 2013, but can be distinguished by the small booklung covers (Fig. <xref ref-type="fig" rid="F1">1I</xref>), the acute tip of male palpal bulb (Figs <xref ref-type="fig" rid="F1">1J–L</xref>, <xref ref-type="fig" rid="F2">2</xref>) and the posterior scutal ridge of the female (Fig. <xref ref-type="fig" rid="F7">7A–C</xref>). The male of <italic><tp:taxon-name><tp:taxon-name-part taxon-name-part-type="genus" reg="Opopaea">O.</tp:taxon-name-part> <tp:taxon-name-part taxon-name-part-type="species" reg="tumida">tumida</tp:taxon-name-part></tp:taxon-name></italic> has large booklung covers, a small apophysis in the retrolateral distal region of the palpal bulb, and the female is lacking the posterior scutal ridge (<xref ref-type="bibr" rid="B5">Tong and Li 2013</xref>: figs 8I, 9I, J, 10D).</p><fig id="F1" position="float" orientation="portrait"><object-id xmlns:xlink="http://www.w3.org/1999/xlink" content-type="doi" xlink:type="simple">10.3897/zookeys.917.48924.figure1</object-id><object-id xmlns:xlink="http://www.w3.org/1999/xlink" content-type="arpha" xlink:type="simple">FB080325-FB3F-553B-9829-3FF34B991061</object-id><label>Figure 1.</label><caption><p><italic><tp:taxon-name><tp:taxon-name-part taxon-name-part-type="genus" reg="Opopaea">Opopaea</tp:taxon-name-part> <tp:taxon-name-part taxon-name-part-type="species" reg="kanpetlet">kanpetlet</tp:taxon-name-part></tp:taxon-name></italic> sp. nov., male holotype <bold>A, C, E</bold> habitus, dorsal, ventral and lateral views <bold>B, D, F, G</bold> prosoma, dorsal, ventral, lateral and anterior views <bold>H, I</bold> abdomen, anterior and ventral views <bold>J, K, L</bold> left palp, prolateral, retrolateral and dorsal views. Abbreviations: <abbrev xmlns:xlink="http://www.w3.org/1999/xlink" xlink:title="booklung covers" id="ABBRID0ERNAC" xlink:type="simple">boc</abbrev> = booklung covers; <abbrev xmlns:xlink="http://www.w3.org/1999/xlink" xlink:title="dorsolateral" id="ABBRID0EVNAC" xlink:type="simple">dte</abbrev> = dorsolateral, triangular extensions; <abbrev xmlns:xlink="http://www.w3.org/1999/xlink" xlink:title="scutal ridge" id="ABBRID0EZNAC" xlink:type="simple">sr</abbrev> = scutal ridge. Scale bars: 0.4 mm (<bold>A–I</bold>); 0.2 mm (<bold>J–L</bold>).</p></caption><graphic xmlns:xlink="http://www.w3.org/1999/xlink" xlink:href="zookeys-917-051-g001.jpg" position="float" orientation="portrait" xlink:type="simple" id="oo_387616.jpg"><uri content-type="original_file" xlink:type="simple">https://binary.pensoft.net/fig/387616</uri></graphic></fig></tp:treatment-sec><tp:treatment-sec sec-type="description" id="SECID0EGOAC"><title>Description.</title><p><bold>Male</bold> (holotype). <bold><italic>Measurements</italic></bold>: <abbrev xmlns:xlink="http://www.w3.org/1999/xlink" xlink:title="total length" id="ABBRID0EROAC" xlink:type="simple">TL</abbrev>: 1.63; <abbrev xmlns:xlink="http://www.w3.org/1999/xlink" xlink:title="carapace length" id="ABBRID0EVOAC" xlink:type="simple">CL</abbrev>: 0.68; <abbrev xmlns:xlink="http://www.w3.org/1999/xlink" xlink:title="carapace width" id="ABBRID0EZOAC" xlink:type="simple">CW</abbrev>: 0.58; <abbrev xmlns:xlink="http://www.w3.org/1999/xlink" xlink:title="abdomen length" id="ABBRID0E4OAC" xlink:type="simple">AL</abbrev>: 0.91; <abbrev xmlns:xlink="http://www.w3.org/1999/xlink" xlink:title="abdomen width" id="ABBRID0EBPAC" xlink:type="simple">AW</abbrev>: 0.69; <abbrev xmlns:xlink="http://www.w3.org/1999/xlink" xlink:title="anterior lateral eyes" id="ABBRID0EFPAC" xlink:type="simple">ALE</abbrev>: 0.08; <abbrev xmlns:xlink="http://www.w3.org/1999/xlink" xlink:title="posterior median eyes" id="ABBRID0EJPAC" xlink:type="simple">PME</abbrev>: 0.07; <abbrev xmlns:xlink="http://www.w3.org/1999/xlink" xlink:title="posterior lateral eyes" id="ABBRID0ENPAC" xlink:type="simple">PLE</abbrev>: 0.06; <abbrev xmlns:xlink="http://www.w3.org/1999/xlink" xlink:title="eye group width" id="ABBRID0ERPAC" xlink:type="simple">EGW</abbrev>: 0.23; <abbrev xmlns:xlink="http://www.w3.org/1999/xlink" xlink:title="anterior lateral eyes" id="ABBRID0EVPAC" xlink:type="simple">ALE</abbrev>-<abbrev xmlns:xlink="http://www.w3.org/1999/xlink" xlink:title="anterior lateral eyes" id="ABBRID0EZPAC" xlink:type="simple">ALE</abbrev>: 0.04; <abbrev xmlns:xlink="http://www.w3.org/1999/xlink" xlink:title="anterior lateral eyes" id="ABBRID0E4PAC" xlink:type="simple">ALE</abbrev>-<abbrev xmlns:xlink="http://www.w3.org/1999/xlink" xlink:title="posterior lateral eyes" id="ABBRID0ECAAE" xlink:type="simple">PLE</abbrev>: 0.01; <abbrev xmlns:xlink="http://www.w3.org/1999/xlink" xlink:title="posterior median eyes" id="ABBRID0EGAAE" xlink:type="simple">PME</abbrev>-<abbrev xmlns:xlink="http://www.w3.org/1999/xlink" xlink:title="posterior median eyes" id="ABBRID0EKAAE" xlink:type="simple">PME</abbrev>: 0; <abbrev xmlns:xlink="http://www.w3.org/1999/xlink" xlink:title="posterior lateral eyes" id="ABBRID0EOAAE" xlink:type="simple">PLE</abbrev>–<abbrev xmlns:xlink="http://www.w3.org/1999/xlink" xlink:title="posterior median eyes" id="ABBRID0ESAAE" xlink:type="simple">PME</abbrev>: 0; <abbrev xmlns:xlink="http://www.w3.org/1999/xlink" xlink:title="cymbiobulbus length" id="ABBRID0EWAAE" xlink:type="simple">CBL</abbrev>: 0.23; <abbrev xmlns:xlink="http://www.w3.org/1999/xlink" xlink:title="cymbiobulbus width" id="ABBRID0E1AAE" xlink:type="simple">CBW</abbrev>: 0.08; <abbrev xmlns:xlink="http://www.w3.org/1999/xlink" xlink:title="patella length" id="ABBRID0E5AAE" xlink:type="simple">PTL</abbrev>: 0.33; <abbrev xmlns:xlink="http://www.w3.org/1999/xlink" xlink:title="femur insertion on patella" id="ABBRID0ECBAE" xlink:type="simple">FI</abbrev>: 0.16; <abbrev xmlns:xlink="http://www.w3.org/1999/xlink" xlink:title="femur length" id="ABBRID0EGBAE" xlink:type="simple">FML</abbrev>: 0.13. <bold><italic>Coloration</italic></bold>: legs yellow, carapace and abdomen scuta yellow brown, abdominal interscutal areas creamy white, booklung covers light yellow, pedipalps reddish brown. <bold><italic>Habitus</italic></bold> as in Fig. <xref ref-type="fig" rid="F1">1A, C, E</xref>. Carapace (Fig. <xref ref-type="fig" rid="F1">1B, F</xref>): wide oval in dorsal view; sides with longitudinal streaks; median area smooth with rows of setae at lateral edges. <bold><italic>Eyes</italic></bold> (Fig. <xref ref-type="fig" rid="F1">1B, G</xref>): <abbrev xmlns:xlink="http://www.w3.org/1999/xlink" xlink:title="anterior lateral eyes" id="ABBRID0E6BAE" xlink:type="simple">ALE</abbrev> largest, <abbrev xmlns:xlink="http://www.w3.org/1999/xlink" xlink:title="posterior lateral eyes" id="ABBRID0EDCAE" xlink:type="simple">PLE</abbrev> smallest; posterior eye row recurved viewed from above, procurved from front; <abbrev xmlns:xlink="http://www.w3.org/1999/xlink" xlink:title="anterior lateral eyes" id="ABBRID0EHCAE" xlink:type="simple">ALE</abbrev> separated by less than their radius, <abbrev xmlns:xlink="http://www.w3.org/1999/xlink" xlink:title="anterior lateral eyes" id="ABBRID0ELCAE" xlink:type="simple">ALE</abbrev>–<abbrev xmlns:xlink="http://www.w3.org/1999/xlink" xlink:title="posterior lateral eyes" id="ABBRID0EPCAE" xlink:type="simple">PLE</abbrev> separated by less than <abbrev xmlns:xlink="http://www.w3.org/1999/xlink" xlink:title="anterior lateral eyes" id="ABBRID0ETCAE" xlink:type="simple">ALE</abbrev> radius, <abbrev xmlns:xlink="http://www.w3.org/1999/xlink" xlink:title="posterior median eyes" id="ABBRID0EXCAE" xlink:type="simple">PME</abbrev> touching throughout most of their length, <abbrev xmlns:xlink="http://www.w3.org/1999/xlink" xlink:title="posterior lateral eyes" id="ABBRID0E2CAE" xlink:type="simple">PLE</abbrev>–<abbrev xmlns:xlink="http://www.w3.org/1999/xlink" xlink:title="posterior median eyes" id="ABBRID0E6CAE" xlink:type="simple">PME</abbrev> separated by less than <abbrev xmlns:xlink="http://www.w3.org/1999/xlink" xlink:title="posterior median eyes" id="ABBRID0EDDAE" xlink:type="simple">PME</abbrev> radius. Clypeus height about 1.1 times <abbrev xmlns:xlink="http://www.w3.org/1999/xlink" xlink:title="anterior lateral eyes" id="ABBRID0EHDAE" xlink:type="simple">ALE</abbrev> diameter (Fig. <xref ref-type="fig" rid="F1">1G</xref>). <bold><italic>Sternum</italic></bold> (Fig. <xref ref-type="fig" rid="F1">1D</xref>) longer than wide, fused to carapace; surface smooth; radial furrows present between coxae I-II, II-III, III-IV, with rows of small pits. Endites anteriorly with a small, sharply pointed projection. <bold><italic>Abdomen</italic></bold>: booklung covers very small, ovoid, without setae. Pedicel tube short, ribbed, with small, dorsolateral triangular extensions, scuto-pedicel region lower than pedicel diameter, with arched scutal ridges, interrupted medially, with curved anterior scutal ridge (Fig. <xref ref-type="fig" rid="F1">1H, I</xref>). <bold><italic>Palp</italic></bold> (Figs <xref ref-type="fig" rid="F1">1J–L</xref>, <xref ref-type="fig" rid="F2">2</xref>): femur slightly shorter than half length of patella and submedially attached to patella; patella strongly enlarged, elongate oval; tibia small, rounded; cymbiobulbus shorter than the patella; palpal fenestra small oval and located nearly at tip of cymbiobulbus. Tip of embolus acute triangle.</p><fig id="F2" position="float" orientation="portrait"><object-id xmlns:xlink="http://www.w3.org/1999/xlink" content-type="doi" xlink:type="simple">10.3897/zookeys.917.48924.figure2</object-id><object-id xmlns:xlink="http://www.w3.org/1999/xlink" content-type="arpha" xlink:type="simple">F9B4E8D5-B351-54FC-9537-77FD5C167A4F</object-id><label>Figure 2.</label><caption><p><italic><tp:taxon-name><tp:taxon-name-part taxon-name-part-type="genus" reg="Opopaea">Opopaea</tp:taxon-name-part> <tp:taxon-name-part taxon-name-part-type="species" reg="kanpetlet">kanpetlet</tp:taxon-name-part></tp:taxon-name></italic> sp. nov., holotype, left male palp, <abbrev xmlns:xlink="http://www.w3.org/1999/xlink" xlink:title="Scanning electron microscope" id="ABBRID0E2EAE" xlink:type="simple">SEM</abbrev><bold>A, B</bold> prolateral and retrolateral views <bold>C, D, G</bold> cymbiobulbus, prolateral, retrolateral and dorsal views <bold>E, F, H</bold> distal part of cymbiobulbus, prolateral, retrolateral and dorsal views. Abbreviations: <abbrev xmlns:xlink="http://www.w3.org/1999/xlink" xlink:title="cymbiobulbus" id="ABBRID0EFFAE" xlink:type="simple">cb</abbrev> = cymbiobulbus; <abbrev xmlns:xlink="http://www.w3.org/1999/xlink" xlink:title="femur" id="ABBRID0EJFAE" xlink:type="simple">fm</abbrev> = femur; <abbrev xmlns:xlink="http://www.w3.org/1999/xlink" xlink:title="fenestra" id="ABBRID0ENFAE" xlink:type="simple">fn</abbrev> = fenestra; <abbrev xmlns:xlink="http://www.w3.org/1999/xlink" xlink:title="patella" id="ABBRID0ERFAE" xlink:type="simple">pt</abbrev> = patella.</p></caption><graphic xmlns:xlink="http://www.w3.org/1999/xlink" xlink:href="zookeys-917-051-g002.jpg" position="float" orientation="portrait" xlink:type="simple" id="oo_387617.jpg"><uri content-type="original_file" xlink:type="simple">https://binary.pensoft.net/fig/387617</uri></graphic></fig><p><bold>Female</bold> (<italic>n</italic> = 5). As in male except as noted. <bold><italic>Measurements</italic></bold> (<named-content xmlns:xlink="http://www.w3.org/1999/xlink" content-type="dwc:institutional_code" xlink:type="simple">IZCAS</named-content> Ar-25099): <abbrev xmlns:xlink="http://www.w3.org/1999/xlink" xlink:title="total length" id="ABBRID0EIGAE" xlink:type="simple">TL</abbrev>: 1.89; <abbrev xmlns:xlink="http://www.w3.org/1999/xlink" xlink:title="carapace length" id="ABBRID0EMGAE" xlink:type="simple">CL</abbrev>: 0.70; <abbrev xmlns:xlink="http://www.w3.org/1999/xlink" xlink:title="carapace width" id="ABBRID0EQGAE" xlink:type="simple">CW</abbrev>: 0.61; <abbrev xmlns:xlink="http://www.w3.org/1999/xlink" xlink:title="abdomen length" id="ABBRID0EUGAE" xlink:type="simple">AL</abbrev>: 1.27; <abbrev xmlns:xlink="http://www.w3.org/1999/xlink" xlink:title="abdomen width" id="ABBRID0EYGAE" xlink:type="simple">AW</abbrev>: 0.75; <abbrev xmlns:xlink="http://www.w3.org/1999/xlink" xlink:title="anterior lateral eyes" id="ABBRID0E3GAE" xlink:type="simple">ALE</abbrev>: 0.08; <abbrev xmlns:xlink="http://www.w3.org/1999/xlink" xlink:title="posterior median eyes" id="ABBRID0EAHAE" xlink:type="simple">PME</abbrev>: 0.06; <abbrev xmlns:xlink="http://www.w3.org/1999/xlink" xlink:title="posterior lateral eyes" id="ABBRID0EEHAE" xlink:type="simple">PLE</abbrev>: 0.05; <abbrev xmlns:xlink="http://www.w3.org/1999/xlink" xlink:title="eye group width" id="ABBRID0EIHAE" xlink:type="simple">EGW</abbrev>: 0.21; <abbrev xmlns:xlink="http://www.w3.org/1999/xlink" xlink:title="anterior lateral eyes" id="ABBRID0EMHAE" xlink:type="simple">ALE</abbrev>-<abbrev xmlns:xlink="http://www.w3.org/1999/xlink" xlink:title="anterior lateral eyes" id="ABBRID0EQHAE" xlink:type="simple">ALE</abbrev>: 0.03; <abbrev xmlns:xlink="http://www.w3.org/1999/xlink" xlink:title="anterior lateral eyes" id="ABBRID0EUHAE" xlink:type="simple">ALE</abbrev>-<abbrev xmlns:xlink="http://www.w3.org/1999/xlink" xlink:title="posterior lateral eyes" id="ABBRID0EYHAE" xlink:type="simple">PLE</abbrev>: 0.01; <abbrev xmlns:xlink="http://www.w3.org/1999/xlink" xlink:title="posterior median eyes" id="ABBRID0E3HAE" xlink:type="simple">PME</abbrev>-<abbrev xmlns:xlink="http://www.w3.org/1999/xlink" xlink:title="posterior median eyes" id="ABBRID0EAIAE" xlink:type="simple">PME</abbrev>: 0; <abbrev xmlns:xlink="http://www.w3.org/1999/xlink" xlink:title="posterior lateral eyes" id="ABBRID0EEIAE" xlink:type="simple">PLE</abbrev>-<abbrev xmlns:xlink="http://www.w3.org/1999/xlink" xlink:title="posterior median eyes" id="ABBRID0EIIAE" xlink:type="simple">PME</abbrev>: 0. <bold><italic>Palp</italic></bold> light yellow. <bold><italic>Habitus</italic></bold> as in Fig. <xref ref-type="fig" rid="F3">3A, C, E</xref>. Endites without projections. <bold><italic>Copulatory organ</italic></bold> (Fig. <xref ref-type="fig" rid="F7">7A–C</xref>): posterior margin of epigastric scutal ridge (<abbrev xmlns:xlink="http://www.w3.org/1999/xlink" xlink:title="anterior scutal ridge" id="ABBRID0E4IAE" xlink:type="simple">asr</abbrev>) smooth, thick posterior scutal ridge (<abbrev xmlns:xlink="http://www.w3.org/1999/xlink" xlink:title="posterior scutal ridge" id="ABBRID0EBJAE" xlink:type="simple">psr</abbrev>) adjacent to <abbrev xmlns:xlink="http://www.w3.org/1999/xlink" xlink:title="anterior scutal ridge" id="ABBRID0EFJAE" xlink:type="simple">asr</abbrev>, small postgynal semicircular depression (<abbrev xmlns:xlink="http://www.w3.org/1999/xlink" xlink:title="postgynal depression" id="ABBRID0EJJAE" xlink:type="simple">pd</abbrev>) between <abbrev xmlns:xlink="http://www.w3.org/1999/xlink" xlink:title="anterior scutal ridge" id="ABBRID0ENJAE" xlink:type="simple">asr</abbrev> and <abbrev xmlns:xlink="http://www.w3.org/1999/xlink" xlink:title="posterior scutal ridge" id="ABBRID0ERJAE" xlink:type="simple">psr</abbrev>; dorsally with nail-like process (<abbrev xmlns:xlink="http://www.w3.org/1999/xlink" xlink:title="nail-like process" id="ABBRID0EVJAE" xlink:type="simple">nlp</abbrev>) connected to paddle-like sclerite (<abbrev xmlns:xlink="http://www.w3.org/1999/xlink" xlink:title="paddle-like sclerite" id="ABBRID0EZJAE" xlink:type="simple">pls</abbrev>) bearing thin, straight arms.</p></tp:treatment-sec><tp:treatment-sec sec-type="distribution" id="SECID0E4JAE"><title>Distribution.</title><p>Known only from the type locality.</p><fig id="F3" position="float" orientation="portrait"><object-id xmlns:xlink="http://www.w3.org/1999/xlink" content-type="doi" xlink:type="simple">10.3897/zookeys.917.48924.figure3</object-id><object-id xmlns:xlink="http://www.w3.org/1999/xlink" content-type="arpha" xlink:type="simple">C3873D52-85E2-52DE-9C9C-C7AB2A701DE8</object-id><label>Figure 3.</label><caption><p><italic><tp:taxon-name><tp:taxon-name-part taxon-name-part-type="genus" reg="Opopaea">Opopaea</tp:taxon-name-part> <tp:taxon-name-part taxon-name-part-type="species" reg="kanpetlet">kanpetlet</tp:taxon-name-part></tp:taxon-name></italic> sp. nov., female (<named-content xmlns:xlink="http://www.w3.org/1999/xlink" content-type="dwc:institutional_code" xlink:type="simple">IZCAS</named-content> Ar-25099) <bold>A, C, E</bold> habitus, dorsal, ventral and lateral views <bold>B, D, F</bold> prosoma, dorsal, ventral and lateral views. Scale bars: 0.4 mm.</p></caption><graphic xmlns:xlink="http://www.w3.org/1999/xlink" xlink:href="zookeys-917-051-g003.jpg" position="float" orientation="portrait" xlink:type="simple" id="oo_387618.jpg"><uri content-type="original_file" xlink:type="simple">https://binary.pensoft.net/fig/387618</uri></graphic></fig></tp:treatment-sec><tp:treatment-sec><!--Section generated to contain objects referenced in tp:taxon-treatment.--><fig id="F7" position="float" orientation="portrait"><object-id xmlns:xlink="http://www.w3.org/1999/xlink" content-type="doi" xlink:type="simple">10.3897/zookeys.917.48924.figure7</object-id><object-id xmlns:xlink="http://www.w3.org/1999/xlink" content-type="arpha" xlink:type="simple">F1DDCDDF-55B6-5EBC-9038-4AE51CABBA89</object-id><label>Figure 7.</label><caption><p>Female copulatory organ <bold>A–C</bold><italic><tp:taxon-name><tp:taxon-name-part taxon-name-part-type="genus" reg="Opopaea">Opopaea</tp:taxon-name-part> <tp:taxon-name-part taxon-name-part-type="species" reg="kanpetlet">kanpetlet</tp:taxon-name-part></tp:taxon-name></italic> sp. nov. (<named-content xmlns:xlink="http://www.w3.org/1999/xlink" content-type="dwc:institutional_code" xlink:type="simple">IZCAS</named-content> Ar-25099) <bold>D–F</bold><italic><tp:taxon-name><tp:taxon-name-part taxon-name-part-type="genus" reg="Opopaea">Opopaea</tp:taxon-name-part> <tp:taxon-name-part taxon-name-part-type="species" reg="zhigangi">zhigangi</tp:taxon-name-part></tp:taxon-name></italic> sp. nov. (<named-content xmlns:xlink="http://www.w3.org/1999/xlink" content-type="dwc:institutional_code" xlink:type="simple">IZCAS</named-content> Ar-25106) <bold>A, B, D, E</bold> ventral view <bold>C, F</bold> dorsal view. Abbreviations: <abbrev xmlns:xlink="http://www.w3.org/1999/xlink" xlink:title="apodeme" id="ABBRID0EJ5AE" xlink:type="simple">apo</abbrev> = apodeme; <abbrev xmlns:xlink="http://www.w3.org/1999/xlink" xlink:title="anterior scutal ridge" id="ABBRID0EN5AE" xlink:type="simple">asr</abbrev> = anterior scutal ridge; <abbrev xmlns:xlink="http://www.w3.org/1999/xlink" xlink:title="globular appendix" id="ABBRID0ER5AE" xlink:type="simple">ga</abbrev> = globular appendix; <abbrev xmlns:xlink="http://www.w3.org/1999/xlink" xlink:title="nail-like process" id="ABBRID0EV5AE" xlink:type="simple">nlp</abbrev> = nail-like process; <abbrev xmlns:xlink="http://www.w3.org/1999/xlink" xlink:title="postgynal depression" id="ABBRID0EZ5AE" xlink:type="simple">pd</abbrev> = postgynal depression; <abbrev xmlns:xlink="http://www.w3.org/1999/xlink" xlink:title="paddle-like sclerite" id="ABBRID0E45AE" xlink:type="simple">pls</abbrev> = paddle-like sclerite; <abbrev xmlns:xlink="http://www.w3.org/1999/xlink" xlink:title="posterior scutal ridge" id="ABBRID0EB6AE" xlink:type="simple">psr</abbrev> = posterior scutal ridge. Scale bars: 0.1 mm.</p></caption><graphic xmlns:xlink="http://www.w3.org/1999/xlink" xlink:href="zookeys-917-051-g007.jpg" position="float" orientation="portrait" xlink:type="simple" id="oo_387622.jpg"><uri content-type="original_file" xlink:type="simple">https://binary.pensoft.net/fig/387622</uri></graphic></fig></tp:treatment-sec><ref-list><ref id="B5"><mixed-citation xmlns:xlink="http://www.w3.org/1999/xlink" xlink:type="simple"><person-group><name name-style="western"><surname>Tong</surname><given-names>Y</given-names></name><name name-style="western"><surname>Li</surname><given-names>S</given-names></name></person-group> (<year>2013</year>) <article-title>Six new species of oonopid spiders from Champasak, Laos (<tp:taxon-name><tp:taxon-name-part taxon-name-part-type="order">Araneae</tp:taxon-name-part></tp:taxon-name>, <tp:taxon-name><tp:taxon-name-part taxon-name-part-type="family">Oonopidae</tp:taxon-name-part></tp:taxon-name>).</article-title><source>Zootaxa</source><volume>3709</volume>: <fpage>71</fpage>–<lpage>88</lpage>. <ext-link xlink:type="simple" ext-link-type="doi" xlink:href="10.11646/zootaxa.3709.1.3">https://doi.org/10.11646/zootaxa.3709.1.3</ext-link></mixed-citation></ref></ref-list></tp:taxon-treatment>
