# Supplementary material for: Two new species of the genus Opopaea (Araneae, Oonopidae) from Myanmar
Source: Zookeys. 2020 Mar 9;917:51–61. doi: 10.3897/zookeys.917.48924 (PMC7076069; doi:10.3897/zookeys.917.48924)
Supplement: XML Treatment for Opopaea zhigangi [file zookeys.917.48924-treatment2.xml]

<!DOCTYPE tp:taxon-treatment
  PUBLIC "-//TaxonX//DTD Taxonomic Treatment Publishing DTD v0 20100105//EN" "tax-treatment-NSO.dtd">
<tp:taxon-treatment xmlns:tp="http://www.plazi.org/taxpub"><tp:treatment-meta><kwd-group><label>Taxon classification</label><kwd><named-content xmlns:xlink="http://www.w3.org/1999/xlink" content-type="kingdom">Animalia</named-content></kwd><kwd><named-content xmlns:xlink="http://www.w3.org/1999/xlink" content-type="order">Araneae</named-content></kwd><kwd><named-content xmlns:xlink="http://www.w3.org/1999/xlink" content-type="family">Oonopidae</named-content></kwd></kwd-group><mixed-citation publication-type="journal"><person-group><name><surname>Tong</surname><given-names>Yanfeng</given-names></name><name><surname>Chen</surname><given-names>Zengliang</given-names></name><name><surname>Li</surname><given-names>Shuqiang</given-names></name></person-group><article-title>Two new species of the genus <italic><tp:taxon-name><tp:taxon-name-part taxon-name-part-type="genus" reg="Opopaea">Opopaea</tp:taxon-name-part></tp:taxon-name></italic> (<tp:taxon-name><tp:taxon-name-part taxon-name-part-type="order">Araneae</tp:taxon-name-part></tp:taxon-name>, <tp:taxon-name><tp:taxon-name-part taxon-name-part-type="family">Oonopidae</tp:taxon-name-part></tp:taxon-name>) from Myanmar</article-title><source>Zookeys</source><day>09</day><month>3</month><year>2020</year><volume>917</volume><fpage>51</fpage><lpage>61</lpage><pub-id pub-id-type="doi">10.3897/zookeys.917.48924</pub-id></mixed-citation></tp:treatment-meta><tp:nomenclature><tp:taxon-name><object-id xmlns:xlink="http://www.w3.org/1999/xlink" content-type="arpha" xlink:type="simple">ED803F05-59C8-5E59-A842-67B70EA1C1CF</object-id>
                <tp:taxon-name-part taxon-name-part-type="genus" reg="Opopaea">Opopaea</tp:taxon-name-part>
                <tp:taxon-name-part taxon-name-part-type="species" reg="zhigangi">zhigangi</tp:taxon-name-part>
                <object-id xmlns:xlink="http://www.w3.org/1999/xlink" content-type="zoobank" xlink:type="simple">http://zoobank.org/21168390-94EC-4387-9CA9-3ADF1526DEE7</object-id>
              </tp:taxon-name><tp:taxon-authority>Tong &amp; Li</tp:taxon-authority><tp:taxon-status xmlns:xlink="http://www.w3.org/1999/xlink" xlink:type="simple">sp. nov.</tp:taxon-status><xref ref-type="fig" rid="F4">Figures 4</xref><xref ref-type="fig" rid="F5">, 5</xref><xref ref-type="fig" rid="F6">, 6</xref><xref ref-type="fig" rid="F7">, 7D–F</xref></tp:nomenclature><tp:treatment-sec sec-type="type material" id="SECID0E3MAE"><title>Type material.</title><p><bold><italic>Holotype</italic></bold>: ♂ (<named-content xmlns:xlink="http://www.w3.org/1999/xlink" content-type="dwc:institutional_code" xlink:type="simple">IZCAS</named-content> Ar-25105), sifting leaf litter, Myanmar, Chin, near 1.5 km of the roadside between Kanpetlet and Nat Ma Taung National Park, 011–012, <named-content xmlns:xlink="http://www.w3.org/1999/xlink" content-type="dwc:verbatimCoordinates" xlink:type="simple"><named-content content-type="geo-json" specific-use="{&#34;type&#34;:&#34;Point&#34;,&#34;coordinates&#34;:[93.983883,21.217633]}" id="NCID0EPNAE" xlink:type="simple">21°13.058'N, 93°59.033'E</named-content></named-content>, 2421 m, 1.V.2017, Wu J &amp; Chen Z. <bold><italic>Paratype</italic></bold>: 1♀ (<named-content xmlns:xlink="http://www.w3.org/1999/xlink" content-type="dwc:institutional_code" xlink:type="simple">IZCAS</named-content> Ar-25106), same data as holotype.</p></tp:treatment-sec><tp:treatment-sec sec-type="etymology" id="SECID0E3NAE"><title>Etymology.</title><p>The specific name is after Mr Zhigang Chen, one of the collectors of this species; noun (name) in genitive case.</p></tp:treatment-sec><tp:treatment-sec sec-type="diagnosis" id="SECID0EBOAE"><title>Diagnosis.</title><p>The new species is similar to <italic><tp:taxon-name><tp:taxon-name-part taxon-name-part-type="genus" reg="Opopaea">Opopaea</tp:taxon-name-part> <tp:taxon-name-part taxon-name-part-type="species" reg="deserticola">deserticola</tp:taxon-name-part></tp:taxon-name></italic> Simon, 1892, but can be distinguished by the longer palpal patella (the ratio of width to length about 0.5) and slender cymbiobulbus (the ratio of width to length about 0.35) of male (Figs <xref ref-type="fig" rid="F4">4J–L</xref>, <xref ref-type="fig" rid="F5">5</xref>) and very small postgynal depression of female (Fig. <xref ref-type="fig" rid="F7">7E</xref>). The male of <italic><tp:taxon-name><tp:taxon-name-part taxon-name-part-type="genus" reg="Opopaea">O.</tp:taxon-name-part> <tp:taxon-name-part taxon-name-part-type="species" reg="deserticola">deserticola</tp:taxon-name-part></tp:taxon-name></italic> has relatively shorter palpal patella (the ratio of width to length about 0.65) and expanded cymbiobulbus (the ratio of width to length about 0.47) and the female has a relatively larger postgynal depression (<xref ref-type="bibr" rid="B4">Platnick and Dupérré 2009</xref>: figs 55–66).</p><fig id="F4" position="float" orientation="portrait"><object-id xmlns:xlink="http://www.w3.org/1999/xlink" content-type="doi" xlink:type="simple">10.3897/zookeys.917.48924.figure4</object-id><object-id xmlns:xlink="http://www.w3.org/1999/xlink" content-type="arpha" xlink:type="simple">85F04B1C-817A-58CD-BA76-8FFC39BBA44C</object-id><label>Figure 4.</label><caption><p><italic><tp:taxon-name><tp:taxon-name-part taxon-name-part-type="genus" reg="Opopaea">Opopaea</tp:taxon-name-part> <tp:taxon-name-part taxon-name-part-type="species" reg="zhigangi">zhigangi</tp:taxon-name-part></tp:taxon-name></italic> sp. nov., male holotype <bold>A, C, E</bold> habitus, dorsal, ventral and lateral views <bold>B, D, F, G</bold> prosoma, dorsal, ventral, lateral and anterior views <bold>H, I</bold> abdomen, anterior and ventral views <bold>J, K, L</bold> left palp, prolatral, retrolateral and dorsal views. Abbreviations: <abbrev xmlns:xlink="http://www.w3.org/1999/xlink" xlink:title="booklung covers" id="ABBRID0EIQAE" xlink:type="simple">boc</abbrev> = booklung covers; <abbrev xmlns:xlink="http://www.w3.org/1999/xlink" xlink:title="dorsolateral" id="ABBRID0EMQAE" xlink:type="simple">dte</abbrev> = dorsolateral, triangular extensions; <abbrev xmlns:xlink="http://www.w3.org/1999/xlink" xlink:title="scutal ridge" id="ABBRID0EQQAE" xlink:type="simple">sr</abbrev> = scutal ridge. Scale bars: 0.4 mm.</p></caption><graphic xmlns:xlink="http://www.w3.org/1999/xlink" xlink:href="zookeys-917-051-g004.jpg" position="float" orientation="portrait" xlink:type="simple" id="oo_387619.jpg"><uri content-type="original_file" xlink:type="simple">https://binary.pensoft.net/fig/387619</uri></graphic></fig><fig id="F5" position="float" orientation="portrait"><object-id xmlns:xlink="http://www.w3.org/1999/xlink" content-type="doi" xlink:type="simple">10.3897/zookeys.917.48924.figure5</object-id><object-id xmlns:xlink="http://www.w3.org/1999/xlink" content-type="arpha" xlink:type="simple">B67267FD-8DA8-5628-B2A7-55143490EBD2</object-id><label>Figure 5.</label><caption><p><italic><tp:taxon-name><tp:taxon-name-part taxon-name-part-type="genus" reg="Opopaea">Opopaea</tp:taxon-name-part> <tp:taxon-name-part taxon-name-part-type="species" reg="zhigangi">zhigangi</tp:taxon-name-part></tp:taxon-name></italic> sp. nov., holotype, left male palp, <abbrev xmlns:xlink="http://www.w3.org/1999/xlink" xlink:title="Scanning electron microscope" id="ABBRID0EMRAE" xlink:type="simple">SEM</abbrev><bold>A, B</bold> prolateral and retrolateral views <bold>C, D, G</bold> cymbiobulbus, prolateral, retrolateral and dorsal views <bold>E, F, H</bold> distal part of cymbiobulbus, prolateral, retrolateral and dorsal views. Abbreviations: <abbrev xmlns:xlink="http://www.w3.org/1999/xlink" xlink:title="cymbiobulbus" id="ABBRID0EWRAE" xlink:type="simple">cb</abbrev> = cymbiobulbus; <abbrev xmlns:xlink="http://www.w3.org/1999/xlink" xlink:title="femur" id="ABBRID0E1RAE" xlink:type="simple">fm</abbrev> = femur; <abbrev xmlns:xlink="http://www.w3.org/1999/xlink" xlink:title="fenestra" id="ABBRID0E5RAE" xlink:type="simple">fn</abbrev> = fenestra; <abbrev xmlns:xlink="http://www.w3.org/1999/xlink" xlink:title="patella" id="ABBRID0ECSAE" xlink:type="simple">pt</abbrev> = patella.</p></caption><graphic xmlns:xlink="http://www.w3.org/1999/xlink" xlink:href="zookeys-917-051-g005.jpg" position="float" orientation="portrait" xlink:type="simple" id="oo_387620.jpg"><uri content-type="original_file" xlink:type="simple">https://binary.pensoft.net/fig/387620</uri></graphic></fig></tp:treatment-sec><tp:treatment-sec sec-type="description" id="SECID0ELSAE"><title>Description.</title><p><bold>Male</bold> (holotype). <bold><italic>Measurements</italic></bold>: <abbrev xmlns:xlink="http://www.w3.org/1999/xlink" xlink:title="total length" id="ABBRID0EWSAE" xlink:type="simple">TL</abbrev>: 1.54; <abbrev xmlns:xlink="http://www.w3.org/1999/xlink" xlink:title="carapace length" id="ABBRID0E1SAE" xlink:type="simple">CL</abbrev>: 0.60; <abbrev xmlns:xlink="http://www.w3.org/1999/xlink" xlink:title="carapace width" id="ABBRID0E5SAE" xlink:type="simple">CW</abbrev>: 0.58; <abbrev xmlns:xlink="http://www.w3.org/1999/xlink" xlink:title="abdomen length" id="ABBRID0ECTAE" xlink:type="simple">AL</abbrev>: 0.98; <abbrev xmlns:xlink="http://www.w3.org/1999/xlink" xlink:title="abdomen width" id="ABBRID0EGTAE" xlink:type="simple">AW</abbrev>: 0.70; <abbrev xmlns:xlink="http://www.w3.org/1999/xlink" xlink:title="anterior lateral eyes" id="ABBRID0EKTAE" xlink:type="simple">ALE</abbrev>: 0.08; <abbrev xmlns:xlink="http://www.w3.org/1999/xlink" xlink:title="posterior median eyes" id="ABBRID0EOTAE" xlink:type="simple">PME</abbrev>: 0.07; <abbrev xmlns:xlink="http://www.w3.org/1999/xlink" xlink:title="posterior lateral eyes" id="ABBRID0ESTAE" xlink:type="simple">PLE</abbrev>: 0.07; <abbrev xmlns:xlink="http://www.w3.org/1999/xlink" xlink:title="eye group width" id="ABBRID0EWTAE" xlink:type="simple">EGW</abbrev>: 0.22; <abbrev xmlns:xlink="http://www.w3.org/1999/xlink" xlink:title="anterior lateral eyes" id="ABBRID0E1TAE" xlink:type="simple">ALE</abbrev>–<abbrev xmlns:xlink="http://www.w3.org/1999/xlink" xlink:title="anterior lateral eyes" id="ABBRID0E5TAE" xlink:type="simple">ALE</abbrev>: 0.02; <abbrev xmlns:xlink="http://www.w3.org/1999/xlink" xlink:title="anterior lateral eyes" id="ABBRID0ECUAE" xlink:type="simple">ALE</abbrev>–<abbrev xmlns:xlink="http://www.w3.org/1999/xlink" xlink:title="posterior lateral eyes" id="ABBRID0EGUAE" xlink:type="simple">PLE</abbrev>: 0.01; <abbrev xmlns:xlink="http://www.w3.org/1999/xlink" xlink:title="posterior median eyes" id="ABBRID0EKUAE" xlink:type="simple">PME</abbrev>–<abbrev xmlns:xlink="http://www.w3.org/1999/xlink" xlink:title="posterior median eyes" id="ABBRID0EOUAE" xlink:type="simple">PME</abbrev>: 0; <abbrev xmlns:xlink="http://www.w3.org/1999/xlink" xlink:title="posterior lateral eyes" id="ABBRID0ESUAE" xlink:type="simple">PLE</abbrev>–<abbrev xmlns:xlink="http://www.w3.org/1999/xlink" xlink:title="posterior median eyes" id="ABBRID0EWUAE" xlink:type="simple">PME</abbrev>: 0; <abbrev xmlns:xlink="http://www.w3.org/1999/xlink" xlink:title="cymbiobulbus length" id="ABBRID0E1UAE" xlink:type="simple">CBL</abbrev>: 0.31; <abbrev xmlns:xlink="http://www.w3.org/1999/xlink" xlink:title="cymbiobulbus width" id="ABBRID0E5UAE" xlink:type="simple">CBW</abbrev>: 0.11; <abbrev xmlns:xlink="http://www.w3.org/1999/xlink" xlink:title="patella length" id="ABBRID0ECVAE" xlink:type="simple">PTL</abbrev>: 0.41; <abbrev xmlns:xlink="http://www.w3.org/1999/xlink" xlink:title="femur insertion on patella" id="ABBRID0EGVAE" xlink:type="simple">FI</abbrev>: 0.21; <abbrev xmlns:xlink="http://www.w3.org/1999/xlink" xlink:title="femur length" id="ABBRID0EKVAE" xlink:type="simple">FML</abbrev>: 0.14. <bold><italic>Coloration</italic></bold>: legs yellow, carapace and abdomen scuta brown, abdominal interscutal areas creamy white, booklung covers reddish, pedipalps reddish brown. <bold><italic>Habitus</italic></bold> as in Fig. <xref ref-type="fig" rid="F4">4A, C, E</xref>. Carapace (Fig. <xref ref-type="fig" rid="F4">4B, F</xref>): wide oval in dorsal view; sides with longitudinal streaks; median area smooth with some setae at lateral edges. <bold><italic>Eyes</italic></bold> (Fig. <xref ref-type="fig" rid="F4">4B, G</xref>): <abbrev xmlns:xlink="http://www.w3.org/1999/xlink" xlink:title="anterior lateral eyes" id="ABBRID0EDWAE" xlink:type="simple">ALE</abbrev> largest, <abbrev xmlns:xlink="http://www.w3.org/1999/xlink" xlink:title="posterior lateral eyes" id="ABBRID0EHWAE" xlink:type="simple">PLE</abbrev> smallest; posterior eye row recurved viewed from above, procurved from front; <abbrev xmlns:xlink="http://www.w3.org/1999/xlink" xlink:title="anterior lateral eyes" id="ABBRID0ELWAE" xlink:type="simple">ALE</abbrev> almost touching, <abbrev xmlns:xlink="http://www.w3.org/1999/xlink" xlink:title="anterior lateral eyes" id="ABBRID0EPWAE" xlink:type="simple">ALE</abbrev>–<abbrev xmlns:xlink="http://www.w3.org/1999/xlink" xlink:title="posterior lateral eyes" id="ABBRID0ETWAE" xlink:type="simple">PLE</abbrev> separated by less than <abbrev xmlns:xlink="http://www.w3.org/1999/xlink" xlink:title="anterior lateral eyes" id="ABBRID0EXWAE" xlink:type="simple">ALE</abbrev> radius, <abbrev xmlns:xlink="http://www.w3.org/1999/xlink" xlink:title="posterior median eyes" id="ABBRID0E2WAE" xlink:type="simple">PME</abbrev> touching throughout most of their length, <abbrev xmlns:xlink="http://www.w3.org/1999/xlink" xlink:title="posterior lateral eyes" id="ABBRID0E6WAE" xlink:type="simple">PLE</abbrev>–<abbrev xmlns:xlink="http://www.w3.org/1999/xlink" xlink:title="posterior median eyes" id="ABBRID0EDXAE" xlink:type="simple">PME</abbrev> separated by less than <abbrev xmlns:xlink="http://www.w3.org/1999/xlink" xlink:title="posterior median eyes" id="ABBRID0EHXAE" xlink:type="simple">PME</abbrev> radius. Clypeus height about 1.7 times <abbrev xmlns:xlink="http://www.w3.org/1999/xlink" xlink:title="anterior lateral eyes" id="ABBRID0ELXAE" xlink:type="simple">ALE</abbrev> diameter (Fig. <xref ref-type="fig" rid="F4">4G</xref>). <bold><italic>Sternum</italic></bold> (Fig. <xref ref-type="fig" rid="F4">4D</xref>) longer than wide, fused to carapace; surface smooth; radial furrows present between coxae I–II, II–III, III–IV, with rows of small pits. Endites anteriorly with small, sharply pointed projection. <bold><italic>Abdomen</italic></bold>: booklung covers very small, reddish brown, ovoid, without setae. Pedicel tube short, ribbed, with small, dorsolateral, triangular extensions, scuto-pedicel region lower than pedicel diameter, with arched scutal ridges, with curved anterior scutal ridge (Fig. <xref ref-type="fig" rid="F4">4H, I</xref>). <bold><italic>Palp</italic></bold> (Figs <xref ref-type="fig" rid="F4">4J–L</xref>, <xref ref-type="fig" rid="F5">5</xref>): femur slightly shorter than half length of patella and submedially inserted to patella; patella very large; tibia small, rounded; cymbiobulbus shorter than the patella; fenestra large slit-like, located at nearly tip of cymbiobulbus. Tip of embolus broad triangle.</p><p><bold>Female</bold> (<italic>n</italic> = 1). As in male except as noted. <bold><italic>Measurements</italic></bold>: <abbrev xmlns:xlink="http://www.w3.org/1999/xlink" xlink:title="total length" id="ABBRID0EVYAE" xlink:type="simple">TL</abbrev>: 1.84; <abbrev xmlns:xlink="http://www.w3.org/1999/xlink" xlink:title="carapace length" id="ABBRID0EZYAE" xlink:type="simple">CL</abbrev>: 0.65; <abbrev xmlns:xlink="http://www.w3.org/1999/xlink" xlink:title="carapace width" id="ABBRID0E4YAE" xlink:type="simple">CW</abbrev>: 0.58; <abbrev xmlns:xlink="http://www.w3.org/1999/xlink" xlink:title="abdomen length" id="ABBRID0EBZAE" xlink:type="simple">AL</abbrev>: 1.18; <abbrev xmlns:xlink="http://www.w3.org/1999/xlink" xlink:title="abdomen width" id="ABBRID0EFZAE" xlink:type="simple">AW</abbrev>: 0.87; <abbrev xmlns:xlink="http://www.w3.org/1999/xlink" xlink:title="anterior lateral eyes" id="ABBRID0EJZAE" xlink:type="simple">ALE</abbrev>: 0.09; <abbrev xmlns:xlink="http://www.w3.org/1999/xlink" xlink:title="posterior median eyes" id="ABBRID0ENZAE" xlink:type="simple">PME</abbrev>: 0.07; <abbrev xmlns:xlink="http://www.w3.org/1999/xlink" xlink:title="posterior lateral eyes" id="ABBRID0ERZAE" xlink:type="simple">PLE</abbrev>: 0.06; <abbrev xmlns:xlink="http://www.w3.org/1999/xlink" xlink:title="eye group width" id="ABBRID0EVZAE" xlink:type="simple">EGW</abbrev>: 0.21; <abbrev xmlns:xlink="http://www.w3.org/1999/xlink" xlink:title="anterior lateral eyes" id="ABBRID0EZZAE" xlink:type="simple">ALE</abbrev>-<abbrev xmlns:xlink="http://www.w3.org/1999/xlink" xlink:title="anterior lateral eyes" id="ABBRID0E4ZAE" xlink:type="simple">ALE</abbrev>: 0.02; <abbrev xmlns:xlink="http://www.w3.org/1999/xlink" xlink:title="anterior lateral eyes" id="ABBRID0EB1AE" xlink:type="simple">ALE</abbrev>–<abbrev xmlns:xlink="http://www.w3.org/1999/xlink" xlink:title="posterior lateral eyes" id="ABBRID0EF1AE" xlink:type="simple">PLE</abbrev>: 0.01; <abbrev xmlns:xlink="http://www.w3.org/1999/xlink" xlink:title="posterior median eyes" id="ABBRID0EJ1AE" xlink:type="simple">PME</abbrev>–<abbrev xmlns:xlink="http://www.w3.org/1999/xlink" xlink:title="posterior median eyes" id="ABBRID0EN1AE" xlink:type="simple">PME</abbrev>: 0; <abbrev xmlns:xlink="http://www.w3.org/1999/xlink" xlink:title="posterior lateral eyes" id="ABBRID0ER1AE" xlink:type="simple">PLE</abbrev>–<abbrev xmlns:xlink="http://www.w3.org/1999/xlink" xlink:title="posterior median eyes" id="ABBRID0EV1AE" xlink:type="simple">PME</abbrev>: 0. <bold><italic>Habitus</italic></bold> as in Fig. <xref ref-type="fig" rid="F6">6A, C, E</xref>. Endites without projections. <bold><italic>Copulatory organ</italic></bold> (Fig. <xref ref-type="fig" rid="F7">7D–F</xref>): postgynal depression (<abbrev xmlns:xlink="http://www.w3.org/1999/xlink" xlink:title="postgynal depression" id="ABBRID0EH2AE" xlink:type="simple">pd</abbrev>) very small; dorsally with nail-like process (<abbrev xmlns:xlink="http://www.w3.org/1999/xlink" xlink:title="nail-like process" id="ABBRID0EL2AE" xlink:type="simple">nlp</abbrev>) connected to paddle-like sclerite (<abbrev xmlns:xlink="http://www.w3.org/1999/xlink" xlink:title="paddle-like sclerite" id="ABBRID0EP2AE" xlink:type="simple">pls</abbrev>) bearing thick, straight arms.</p></tp:treatment-sec><tp:treatment-sec sec-type="distribution" id="SECID0ET2AE"><title>Distribution.</title><p>Known only from the type locality.</p><fig id="F6" position="float" orientation="portrait"><object-id xmlns:xlink="http://www.w3.org/1999/xlink" content-type="doi" xlink:type="simple">10.3897/zookeys.917.48924.figure6</object-id><object-id xmlns:xlink="http://www.w3.org/1999/xlink" content-type="arpha" xlink:type="simple">8EF9D047-D7C1-5C38-AE87-488612D558A8</object-id><label>Figure 6.</label><caption><p><italic><tp:taxon-name><tp:taxon-name-part taxon-name-part-type="genus" reg="Opopaea">Opopaea</tp:taxon-name-part> <tp:taxon-name-part taxon-name-part-type="species" reg="zhigangi">zhigangi</tp:taxon-name-part></tp:taxon-name></italic> sp. nov., female (<named-content xmlns:xlink="http://www.w3.org/1999/xlink" content-type="dwc:institutional_code" xlink:type="simple">IZCAS</named-content> Ar-25106) <bold>A, C, E</bold> habitus, dorsal, ventral and lateral views <bold>B, D, F</bold> prosoma, dorsal, ventral and lateral views. Scale bars: 0.4 mm.</p></caption><graphic xmlns:xlink="http://www.w3.org/1999/xlink" xlink:href="zookeys-917-051-g006.jpg" position="float" orientation="portrait" xlink:type="simple" id="oo_387621.jpg"><uri content-type="original_file" xlink:type="simple">https://binary.pensoft.net/fig/387621</uri></graphic></fig><fig id="F7" position="float" orientation="portrait"><object-id xmlns:xlink="http://www.w3.org/1999/xlink" content-type="doi" xlink:type="simple">10.3897/zookeys.917.48924.figure7</object-id><object-id xmlns:xlink="http://www.w3.org/1999/xlink" content-type="arpha" xlink:type="simple">F1DDCDDF-55B6-5EBC-9038-4AE51CABBA89</object-id><label>Figure 7.</label><caption><p>Female copulatory organ <bold>A–C</bold><italic><tp:taxon-name><tp:taxon-name-part taxon-name-part-type="genus" reg="Opopaea">Opopaea</tp:taxon-name-part> <tp:taxon-name-part taxon-name-part-type="species" reg="kanpetlet">kanpetlet</tp:taxon-name-part></tp:taxon-name></italic> sp. nov. (<named-content xmlns:xlink="http://www.w3.org/1999/xlink" content-type="dwc:institutional_code" xlink:type="simple">IZCAS</named-content> Ar-25099) <bold>D–F</bold><italic><tp:taxon-name><tp:taxon-name-part taxon-name-part-type="genus" reg="Opopaea">Opopaea</tp:taxon-name-part> <tp:taxon-name-part taxon-name-part-type="species" reg="zhigangi">zhigangi</tp:taxon-name-part></tp:taxon-name></italic> sp. nov. (<named-content xmlns:xlink="http://www.w3.org/1999/xlink" content-type="dwc:institutional_code" xlink:type="simple">IZCAS</named-content> Ar-25106) <bold>A, B, D, E</bold> ventral view <bold>C, F</bold> dorsal view. Abbreviations: <abbrev xmlns:xlink="http://www.w3.org/1999/xlink" xlink:title="apodeme" id="ABBRID0EJ5AE" xlink:type="simple">apo</abbrev> = apodeme; <abbrev xmlns:xlink="http://www.w3.org/1999/xlink" xlink:title="anterior scutal ridge" id="ABBRID0EN5AE" xlink:type="simple">asr</abbrev> = anterior scutal ridge; <abbrev xmlns:xlink="http://www.w3.org/1999/xlink" xlink:title="globular appendix" id="ABBRID0ER5AE" xlink:type="simple">ga</abbrev> = globular appendix; <abbrev xmlns:xlink="http://www.w3.org/1999/xlink" xlink:title="nail-like process" id="ABBRID0EV5AE" xlink:type="simple">nlp</abbrev> = nail-like process; <abbrev xmlns:xlink="http://www.w3.org/1999/xlink" xlink:title="postgynal depression" id="ABBRID0EZ5AE" xlink:type="simple">pd</abbrev> = postgynal depression; <abbrev xmlns:xlink="http://www.w3.org/1999/xlink" xlink:title="paddle-like sclerite" id="ABBRID0E45AE" xlink:type="simple">pls</abbrev> = paddle-like sclerite; <abbrev xmlns:xlink="http://www.w3.org/1999/xlink" xlink:title="posterior scutal ridge" id="ABBRID0EB6AE" xlink:type="simple">psr</abbrev> = posterior scutal ridge. Scale bars: 0.1 mm.</p></caption><graphic xmlns:xlink="http://www.w3.org/1999/xlink" xlink:href="zookeys-917-051-g007.jpg" position="float" orientation="portrait" xlink:type="simple" id="oo_387622.jpg"><uri content-type="original_file" xlink:type="simple">https://binary.pensoft.net/fig/387622</uri></graphic></fig></tp:treatment-sec><ref-list><ref id="B4"><mixed-citation xmlns:xlink="http://www.w3.org/1999/xlink" xlink:type="simple"><person-group><name name-style="western"><surname>Platnick</surname><given-names>NI</given-names></name><name name-style="western"><surname>Dupérré</surname><given-names>N</given-names></name></person-group> (<year>2009</year>) <article-title>The goblin spider genera <italic><tp:taxon-name><tp:taxon-name-part taxon-name-part-type="genus">Opopaea</tp:taxon-name-part></tp:taxon-name></italic> and <italic><tp:taxon-name><tp:taxon-name-part taxon-name-part-type="genus">Epectris</tp:taxon-name-part></tp:taxon-name></italic> (<tp:taxon-name><tp:taxon-name-part taxon-name-part-type="order">Araneae</tp:taxon-name-part></tp:taxon-name>, <tp:taxon-name><tp:taxon-name-part taxon-name-part-type="family">Oonopidae</tp:taxon-name-part></tp:taxon-name>) in the New World.</article-title><source>American Museum Novitates</source><volume>3649</volume>: <fpage>1</fpage>–<lpage>43</lpage>. <ext-link xlink:type="simple" ext-link-type="doi" xlink:href="10.1206/664.1">https://doi.org/10.1206/664.1</ext-link></mixed-citation></ref></ref-list></tp:taxon-treatment>
